# Supplementary material for: Engineering cell sensing and responses using a GPCR-coupled CRISPR-Cas system
Source: Nat Commun. 2017 Dec 20;8:2212. doi: 10.1038/s41467-017-02075-1 (PMC5738360; doi:10.1038/s41467-017-02075-1)
Supplement: Supplementary file 3 — Supplementary Data 1 [file 41467_2017_2075_MOESM3_ESM.xlsx]

## Sheet: Sheet1
	D1	D1	D1	D10	D10	D10	D100	D100	D100	D1000	D1000	D1000	housekeeping
0	1180	1199	1203	13231	9131	12405	27009	27103	31901	33208	32418	36259	1180
1e-10	1286	1301	1287	8508	5779	7254	29936	28585	30832	36086	36581	37501	140000
1e-09	1749	1562	1507	37400	33352	42736	79118	79587	86101	78268	73823	87727	1180
1e-08	2164	1767	2082	47813	38162	53376	126840	128202	136960	123674	127673	135586	1180
1e-07	1461	1445	1515	36829	27754	39815	111606	109667	125180	131368	131368	131368	1180
1e-06	1676	1381	1472	38866	32866	35037	87120	112913	121163	121163	121163	121163	1180
1e-05	2058	1487	1487	30914	38659	38659	122082	115449	124360	131368	130716	130716	1180
