# Supplementary material for: Engineering cell sensing and responses using a GPCR-coupled CRISPR-Cas system
Source: Nat Commun. 2017 Dec 20;8:2212. doi: 10.1038/s41467-017-02075-1 (PMC5738360; doi:10.1038/s41467-017-02075-1)
Supplement: Supplementary file 4 — Supplementary Data 2 [file 41467_2017_2075_MOESM4_ESM.xlsx]

## Sheet: GFP_day3.txt
CNO	D1	D1	D1	D10	D10	D10	D100	D100	D100	D1000	D1000	D1000	housekeeping
0	1007	1010	972	1130	1070	1129	1180	1157	1255	1191	1187	1338	1007
1e-10	1041	1034	1007	1119	1095	1057	1243	1230	1293	1235	1210	1321	1007
1e-09	1379	1408	1364	1726	1648	1860	1788	1638	1962	2027	1788	2334	1007
1e-08	1585	1562	1689	3497	3168	5359	4098	4404	7248	4429	4368	6246	1007
1e-07	1539	1536	1666	3893	4208	6667	5692	5736	9333	6332	6332	6332	1007
1e-06	1618	1507	1614	4742	4449	6102	5307	6198	9097	8797	8797	8797	1007
1e-05	2021	1672	1672	4287	6127	6127	6465	5784	8551	6332	7621	7621	1007
