# Supplementary material for: Engineering cell sensing and responses using a GPCR-coupled CRISPR-Cas system
Source: Nat Commun. 2017 Dec 20;8:2212. doi: 10.1038/s41467-017-02075-1 (PMC5738360; doi:10.1038/s41467-017-02075-1)
Supplement: Supplementary file 5 — Supplementary Data 3 [file 41467_2017_2075_MOESM5_ESM.xlsx]

## Sheet: Sheet1
	D1	D1	D1	D10	D10	D10	D100	D100	D100	D1000	D1000	D1000	housekeeping	housekeeping
0	1586	1454	1600	3058	2746	2752	8899	8008	8109	16704	15733	16300	1454	1586
1e-10	1558	1529	1550	3319	2542	2412	8419	7558	7798	19082	17651	16672	41624	1586
1e-09	2673	1929	1810	6928	5640	5219	19470	18654	18123	36267	31024	29714	1454	1586
1e-08	2380	1990	2157	8974	5401	6053	28391	25598	23976	42804	45456	1586	1454	1586
1e-07	1586	1586	1586	7881	5491	4847	21407	1586	1586	47535	41186	1586	1454	1586
1e-06	2034	1664	1780	10650	1586	1586	34927	1586	1586	44007	1586	1586	1454	1586
1e-05	3455	2494	1586	8847	5175	1586	29262	25598	22146	41624	38905	1586	1454	1586
