# Supplementary material for: Engineering cell sensing and responses using a GPCR-coupled CRISPR-Cas system
Source: Nat Commun. 2017 Dec 20;8:2212. doi: 10.1038/s41467-017-02075-1 (PMC5738360; doi:10.1038/s41467-017-02075-1)
Supplement: Supplementary file 6 — Supplementary Data 4 [file 41467_2017_2075_MOESM6_ESM.xlsx]

## Sheet: GFP_day3.txt
CNO	D1	D1	D1	D10	D10	D10	D100	D100	D100	D1000	D1000	D1000	housekeeping	housekeeping
0	7756	7286	7564	12864	9929	9680	25587	22257	23288	34146	30227	30701	7286	7756
1e-10	9090	8176	8416	11264	9806	8946	28319	24177	23453	42242	33426	33122	54347	7756
1e-09	11361	10360	10342	21574	16423	14878	43992	35803	33917	54632	46035	44941	7286	7756
1e-08	15394	12933	13537	32463	21982	19454	53361	40982	40918	63842	52599	7756	7286	7756
1e-07	7756	7756	7756	28577	20479	18268	37507	7756	7756	54411	51902	7756	7286	7756
1e-06	16945	12823	13614	30651	7756	7756	47429	7756	7756	54347	7756	7756	7286	7756
1e-05	13949	12068	7756	27712	21060	7756	39152	33149	33679	51626	46099	7756	7286	7756
